# Supplementary material for: Saponification Value of Fats and Oils as Determined from 1H-NMR Data: The Case of Dairy Fats
Source: Foods. 2022 May 18;11(10):1466. doi: 10.3390/foods11101466 (PMC9140812; doi:10.3390/foods11101466)
Supplement: Supplementary file 1 [file foods-11-01466-s001.zip]

Archive with 1 entries (1 files):
- foods-1705664-supplementary.pdf
